# Supplementary material for: QTL Mapping and Favorable Allele Mining of Nitrogen Deficiency Tolerance Using an Interconnected Breeding Population in Rice
Source: Front Genet. 2021 Apr 6;12:616428. doi: 10.3389/fgene.2021.616428 (PMC8056011; doi:10.3389/fgene.2021.616428)
Supplement: Supplementary file 1 [file Data_Sheet_1.xlsx]

## Sheet: Supplementary Table 1
Supplementary Table 1 Two-way (genotype and season) analysis of variance in the IB population under LN and NN conditions
Trait	Source	LN						NN
		df	SS	MS	F	P		df	SS	MS	F	P
GY	G	486	5210.3	10.72	1.21	0.007		485	14476.3	29.85	1.34	0
	S	1	9183.6	9183.6	1036.24	0		1	6008.9	6008.9	270.3	0
	G × S	482	2599.3	5.39	0.61	1		485	10560.4	21.77	0.98	0.607
	Residual	1933	17131	8.86				1830	40681.3	22.23
BM	G	486	17495.6	36	1.17	0.013		485	41321.9	85.2	1.01	0.436
	S	1	39289.6	39289.6	1276.24	0		1	72844.2	72844.2	862.96	0
	G × S	481	7087.3	14.73	0.48	1		479	25588.8	53.42	0.63	1
	Residual	1894	58307.6	30.79				1820	153630	84.41
HI	G	486	4	0.01	2.47	0		486	5.5	0.01	2.94	0
	S	1	0.5	0.5	150.32	0		1	2.6	2.6	676	0
	G × S	481	2.6	0.01	1.63	0		479	2.8	0.01	1.52	0
	Residual	1894	6.3	0				1820	7	0
TGW	G	486	5617.9	11.56	7.31	0		486	5495.9	11.31	6.01	0
	S	1	2998.9	2998.9	1896.64	0		1	4827.8	4827.8	2567.61	0
	G × S	485	848.9	1.75	1.11	0.074		485	930.5	1.92	1.02	0.385
	Residual	1959	3097.5	1.58				1865	3506.7	1.88
SF	G	486	4.6	0.01	2.99	0		485	5.3	0.01	2.75	0
	S	1	0.6	0.6	189.58	0		1	1.4	1.4	352.08	0
	G × S	485	2.2	0	1.43	0		485	2.9	0.01	1.5	0
	Residual	1959	6.2	0				1861	7.4	0

## Sheet: Supplementary Table 2
Supplementary Table 2 Phenotypic correlations between grain yield and other traits in the IB population
Environment	Season	BM	HI	TGW	SF
LN	2013E	0.919***	0.324***	0.136***	0.231***
	2013L	0.890***	0.477***	0.176***	0.183***
	2014E	0.842***	0.345***	0.05	0.184***
NN	2013E	0.843***	0.426***	0.009	0.223***
	2013L	0.884***	0.570***	0.046	0.112***
	2014E	0.696***	0.553***	-0.026	0.336***
